# Supplementary material for: Reduction of endotoxicity in Bordetella bronchiseptica by lipid A engineering: Characterization of lpxL1 and pagP mutants
Source: Virulence. 2021 May 31;12(1):1452–68. doi: 10.1080/21505594.2021.1929037 (PMC8168481; doi:10.1080/21505594.2021.1929037)
Supplement: Supplemental Material [file KVIR_A_1929037_SM1149.zip]

Archive with 1 entries (1 files):
- Supplemental material Revised.docx
